# Supplementary material for: Identification and validation of two major QTLs for spikelet number per spike in wheat (Triticum aestivum L.)
Source: Front Plant Sci. 2023 May 10;14:1144486. doi: 10.3389/fpls.2023.1144486 (PMC10208070; doi:10.3389/fpls.2023.1144486)
Supplement: Supplementary file 3 [file Table_1.xlsx]

## Sheet: Table1
Supplementary Table 1 The total spikelets per spike and the fertile spikelets per spike of "10-A×B39" F2:8 RIL population
		Parents		RIL
Trait	ENV	10-A	B39	Mean	SD	Median	S2	Skewness	Kurtosis	Scope	min	max	CV(％）	H2
	E1	27	19.67	24.89	2.57	25	6.6	-0.41	0.34	15	16.33	31.33	10.32	0.84
TSPN	E2	28.33	21.33	23.78	2.5	23.83	6.26	0.03	-0.81	10.67	18.67	29.33	10.52
	E3	28	23.67	26.3	3	26.67	8.97	-0.3	-0.52	13.5	19	32.5	11.39
	E4	28.33	20.67	25.12	3.1	25.67	9.63	-0.12	-0.91	13.33	19	32.33	12.35
	E5	27.33	17.33	26.03	3.38	26.33	11.41	-0.47	-0.24	16.33	16	32.33	12.98
	E6	29	17.33	26.21	3.22	26	10.37	0.03	-0.7	13.67	19.67	33.33	12.29
	E7	27.67	20.33	24.34	2.36	24.67	5.56	-0.78	1.62	15	14	29	9.69
	E8	25.33	21	23.47	2.53	23.33	6.38	0.75	2.19	17	18.33	35.33	10.76
	E9	29	20.33	26.44	3.18	26.33	10.1	0.06	0.31	20.33	17.67	38	12.02
	E10	28.67	20	23.96	2.77	24	7.65	-4.25	36.39	28.67	0	28.67	11.55
	BLUP	30.5	23	25.05	2.19	25.08	4.79	-0.32	-0.12	12.36	18.07	30.43	8.74
	E1	25.33	18.67	23.98	2.6	24	6.75	-0.1	0.1	14.67	16.33	31	10.83	0.76
FSPN	E2	27	20.33	23	2.48	23	6.15	-0.01	-0.58	11.67	17.67	29.33	10.79
	E3	25.33	21.33	25.06	3.08	25.22	9.49	-0.23	-0.78	12.78	18	30.78	12.29
	E4	26.33	19	23.02	2.81	23	7.88	0.18	-0.12	14.33	17	31.33	12.19
	E5	25.67	16.67	24.26	3.07	24.33	9.41	-0.28	-0.22	15.67	15.33	31	12.64
	E6	27	16.67	24.97	3.51	25	12.29	0.03	-0.68	16	17.33	33.33	14.04
	E7	25.33	19.33	22.41	2.38	22.67	5.68	-0.63	0.68	13.67	13.67	27.33	10.64
	E8	23.66	20.66	22.03	2.46	21.83	6.04	0.65	1.18	15.33	16.33	31.67	11.15
	E9	24.66	19.67	24.95	3.09	25	9.55	0.04	0.24	19.33	16.33	35.67	12.38
	E10	27.33	19	22.24	2.74	22.67	7.51	-3.48	27.68	28	0	28	12.33
	BLUP	28	22.5	23.59	1.92	23.63	3.68	-0.34	0	11.11	17.42	28.53	8.14
Note: BLUP, best linear unbiased prediction; CV, coefficient of variation; H2, broad-sense heritability
